# Supplementary material for: Pharmacovigilance of Biopharmaceuticals in Rheumatic Diseases, Adverse Events, Evolution, and Perspective: An Overview
Source: Biomedicines. 2020 Aug 23;8(9):303. doi: 10.3390/biomedicines8090303 (PMC7555940; doi:10.3390/biomedicines8090303)
Supplement: Supplementary file 1 [file biomedicines-08-00303-s001.zip]

Archive with 6 entries (6 files):
- Tablas Suplementarias/Table S1_Approved biotherapeutics for RD.docx
- Tablas Suplementarias/Table S2_Case reports.docx
- Tablas Suplementarias/Table S3_Cross sectional.docx
- Tablas Suplementarias/Table S4_Case-control.docx
- Tablas Suplementarias/Table S5_Cohort %.docx
- Tablas Suplementarias/Table S6_1000 patients-year.docx
